# Supplementary material for: Comparison of Synthetic Pathways for Obtaining Fluorescent Nanomaterials Based on Halloysite and Carbon Dots for Potential Biological Sensing
Source: Int J Mol Sci. 2024 May 14;25(10):5370. doi: 10.3390/ijms25105370 (PMC11121483; doi:10.3390/ijms25105370)
Supplement: Supplementary file 1 [file ijms-25-05370-s001.zip]

Archive with 1 entries (1 files):
- ijms-2953431-supplementary.pdf
